# Supplementary material for: The relationship between time spent on social media and adolescent alcohol use: a longitudinal analysis of the UK Millennium Cohort Study
Source: Eur J Public Health. 2023 Sep 12;33(6):1043–51. doi: 10.1093/eurpub/ckad163 (PMC10710344; doi:10.1093/eurpub/ckad163)
Supplement: ckad163_Supplementary_Data [file ckad163_supplementary_data.zip]

Archive with 4 entries (3 files):
- ckad163_Supplementary_Data/
- ckad163_Supplementary_Data/ejph-2023-06-om-0290-File005.PDF
- ckad163_Supplementary_Data/ejph-2023-06-om-0290-File006.docx
- ckad163_Supplementary_Data/ejph-2023-06-om-0290-File007.docx
